# Supplementary material for: Assessment of Ecological Quality Status in Shellfish Farms in South Korea Using Multiple Benthic Indices
Source: Animals (Basel). 2025 Jul 15;15(14):2086. doi: 10.3390/ani15142086 (PMC12292003; doi:10.3390/ani15142086)
Supplement: Supplementary file 1 [file animals-15-02086-s001.zip]

Archive with 2 entries (2 files):
- Supplementary Material.pdf
- Table S5  Species list in Gangjin Bay, Soutu Korea.xlsx
