# Supplementary material for: Assessment of Ecological Quality Status in Shellfish Farms in South Korea Using Multiple Benthic Indices
Source: Animals (Basel). 2025 Jul 15;15(14):2086. doi: 10.3390/ani15142086 (PMC12292003; doi:10.3390/ani15142086)
Supplement: Supplementary file 1 [file animals-15-02086-s001.zip › Table S5 Species list in Gangjin Bay, Soutu Korea.xlsx]

## Sheet: Sheet1
	S1-11	S2-11	S3-11	S4-11	S5-11	S6-11	S7-11	S8-11	S9-11	S10-11	S1-12	S2-12	S3-12	S4-12	S5-12	S6-12	S7-12	S8-12	S9-12	S10-12
Amphiura vadicola	0	0	0	0	0	0	0	0	0	0	0	0	0	0	10	10	0	0	0	20
Aonides oxycephala	0	0	0	0	0	0	0	0	0	0	0	0	0	0	0	0	20	0	0	0
Antillesoma sp.	0	0	0	0	0	10	0	0	10	0	0	0	0	0	0	10	0	0	10	0
Aricidea (Aedicira) pacifica	0	0	0	0	0	0	10	0	0	0	0	0	0	0	0	0	0	0	0	0
Bradabyssa villosa	0	0	0	0	0	0	0	0	10	0	0	0	0	0	20	0	0	10	10	0
Capitella capitata	0	0	0	0	0	10	30	0	0	0	0	0	0	0	0	0	0	0	0	0
Cerastoderma edule	0	0	0	0	0	0	0	0	0	0	0	0	0	0	0	0	0	10	0	0
Cirriformia tentaculata	0	0	0	0	10	0	0	0	0	0	0	0	0	0	0	0	0	0	0	10
Corophium sinense	0	0	0	0	0	0	0	0	0	0	0	0	0	0	0	0	0	0	0	10
Eteone longa	0	0	0	0	0	0	0	0	0	0	10	0	0	0	0	10	0	0	0	10
Gammaridae spp	0	0	0	0	0	0	0	0	0	0	0	10	0	0	0	20	0	170	160	30
Glycera chirori	0	0	0	0	0	0	0	0	0	0	0	0	0	0	10	0	0	0	0	10
Glycinde bonhourei	0	0	0	0	0	0	0	0	0	10	0	0	0	0	0	0	0	10	10	0
Grandidierella japonica	0	0	0	0	0	0	0	0	0	0	0	10	0	0	0	0	0	10	20	80
Hediste japonica	0	0	0	10	0	0	0	0	0	0	0	0	0	0	0	0	0	0	0	0
Heteromastus filiformis	0	20	0	0	0	0	0	0	0	0	0	10	0	0	40	0	20	100	50	20
Isolda pulchella	0	0	0	0	0	0	0	0	0	0	0	0	0	0	10	0	0	0	0	20
Lagis bocki	0	0	0	0	0	0	0	0	0	0	10	0	0	10	0	0	0	0	0	0
Leptochela	0	0	0	0	0	0	0	0	0	0	0	0	0	10	0	0	0	0	0	0
Lineus sp.	0	0	0	0	0	0	0	10	0	0	0	10	0	0	0	0	0	0	0	0
Mactra veneriformis	60	0	0	0	0	0	10	0	0	0	10	0	0	0	0	0	0	0	0	0
Mediomastus californiensis	0	0	0	0	10	0	0	0	0	0	0	0	0	0	10	0	10	20	10	0
Melita longidactyla	0	10	0	0	0	0	0	0	0	0	0	0	0	0	0	0	0	10	0	0
Micronephthys oligobranchia	0	0	0	0	0	0	0	0	0	10	0	0	0	0	0	0	0	0	0	0
Moerella rutila	10	0	0	0	0	0	0	0	0	0	10	0	0	0	0	0	0	0	0	0
Musculista senhousia	0	0	0	30	20	0	20	0	0	0	0	0	0	10	50	0	0	70	60	0
Mya arenaria	0	30	20	0	60	0	0	0	0	0	10	40	20	10	0	0	10	0	0	0
Natatolana japoniensis	0	0	0	0	0	0	0	0	0	0	0	0	0	0	0	0	10	0	0	0
Notomastus latericeus	0	0	0	0	10	0	0	10	0	0	0	0	0	20	40	130	40	40	50	0
Ophioplocus japonicus	0	0	0	0	0	0	0	0	0	0	0	0	0	0	0	0	0	0	0	10
Palola sp.	0	0	0	0	0	0	0	0	0	0	0	0	0	0	20	0	0	0	20	0
Paphia undulata	0	0	0	0	0	0	10	0	0	0	0	10	0	0	0	10	10	50	0	0
Polydora sp.	0	0	0	0	0	0	20	0	0	0	0	0	0	0	0	0	0	0	0	0
Praxillella affinis	0	0	0	0	0	0	0	0	0	0	0	0	0	0	0	0	0	0	0	20
Prionospio ehlersi	0	10	10	0	0	0	0	0	0	0	0	0	10	0	30	10	20	0	0	0
Prionospio multibranchiata	0	10	0	0	0	0	0	0	0	10	0	0	0	0	0	0	0	0	0	0
Prionospio pulchra	0	0	0	0	0	0	20	0	0	0	0	10	0	0	0	0	0	0	0	0
Prionospio sp.	0	0	0	0	0	0	0	0	0	0	0	0	10	0	10	0	0	0	0	30
Ruditapes philippinarum	10	0	0	0	0	0	0	0	0	0	0	0	20	0	0	0	10	0	0	0
Scapharca sativa	0	30	10	180	150	50	0	0	0	0	20	10	0	140	220	0	50	30	0	30
Schistomeringos rudolphi	0	0	0	0	0	10	10	0	0	0	0	0	0	10	0	0	0	0	10	0
Scoletoma longifolia	0	0	0	10	0	0	40	0	10	0	20	40	0	10	20	0	0	10	110	30
Scoloplos armiger	0	0	0	0	0	0	50	0	0	0	0	0	0	0	0	0	0	0	0	0
Sigambra tentaculata	0	0	0	60	20	50	60	0	0	0	0	20	0	60	40	40	60	130	50	20
Terebellides stroemii	0	0	0	0	10	0	30	0	0	0	0	40	0	0	10	30	50	60	70	20
Tharyx sp.	0	0	0	0	0	0	0	0	0	0	0	10	0	0	0	0	0	10	0	0
Theora lata	30	0	0	0	0	0	0	0	0	0	10	0	40	10	20	0	0	0	0	0
Xenophthalmus pinnotheroides	0	0	0	0	0	0	0	0	0	0	0	0	0	0	0	0	0	10	10	20
Yokoyamaia ornatissima	0	0	0	0	10	0	0	0	0	0	20	0	0	0	0	0	0	0	0	0
